# Supplementary material for: Antinociceptive and Anti-Inflammatory Effects of Recombinant Crotamine in Mouse Models of Pain
Source: Toxins (Basel). 2021 Oct 6;13(10):707. doi: 10.3390/toxins13100707 (PMC8538437; doi:10.3390/toxins13100707)
Supplement: Supplementary file 1 [file toxins-13-00707-s001.zip]

Archive with 1 entries (1 files):
- toxins-1381888 supplimentay .pdf
